# Supplementary material for: Temperature mediates biodiversity and metabolism of culturable lignocellulose-degrading consortia from intertidal wetlands
Source: ISME J. 2025 Oct 4;19(1):wraf218. doi: 10.1093/ismejo/wraf218 (PMC12551453; doi:10.1093/ismejo/wraf218)
Supplement: TableS1_wraf218 [file tables1_wraf218.zip]

Archive with 2 entries (1 files):
- TableS1/
- TableS1/TableS1.xlsx
