# Supplementary material for: Temperature mediates biodiversity and metabolism of culturable lignocellulose-degrading consortia from intertidal wetlands
Source: ISME J. 2025 Oct 4;19(1):wraf218. doi: 10.1093/ismejo/wraf218 (PMC12551453; doi:10.1093/ismejo/wraf218)
Supplement: TableS1_wraf218 [file tables1_wraf218.zip › TableS1/TableS1.xlsx]

## Sheet: Table S1
Table S1 Geographic information for the ten sampling sites along the Chinese coast.
Sampling sites	Abbr.	Climate zone (Köppen climate classification)	Longitudes (°E)	Latitudes (°N)	Tmax (°C)	Tmin (°C)	Annual Average Temperature (°C)	Annual Precipitation (mm)
Sanya	SY	Southern tropical monsoon climate (Aw/Am)	109.68	18.27	36	11	26	1447
Beihai	BH	Northern tropical monsoon climate (Aw)	109.16	21.55	36	4	24	1654
Zhuhai	ZH	South Asian tropical monsoon climate (Cwa)	113.64	22.44	35	6	24	1839
Shantou	ST	South Asian tropical monsoon climate (Cwa)	116.73	23.33	37	4	24	1549
Xiamen	XM	South Asian tropical monsoon climate (Cwa)	118.07	24.56	38	3	23.5	1088
Wenzhou	WZ	Central subtropical monsoon climate (Cfa)	121.02	27.85	39	-3	20	11515
Ningbo	NB	Central subtropical monsoon climate (Cfa)	122.03	29.82	37	-6	18.5	1258
Yancheng	YC	Warm temperate monsoon climate (Cwa/Dwa)	120.97	32.82	37	-11	16.5	1020
Lianyungang	LYG	Warm temperate monsoon climate (Cwa/Dwa)	119.21	34.89	38	-14	15	890
Dandong	DD	Humid temperate monsoon climate (Dwa)	123.69	39.82	34	-23	10.5	847
The temperature data were downloaded from the website (https://www.tianqi24.com/). The additional data were downloaded from WorldClim2 (https://www.worlpdclim.org/).
Note: Tmax and Tmin are daily maximum and minimum temperature throughout the 2021.
