# Supplementary material for: Temperature mediates biodiversity and metabolism of culturable lignocellulose-degrading consortia from intertidal wetlands
Source: ISME J. 2025 Oct 4;19(1):wraf218. doi: 10.1093/ismejo/wraf218 (PMC12551453; doi:10.1093/ismejo/wraf218)
Supplement: TableS2_wraf218 [file tables2_wraf218.zip › TableS2.xlsx]

## Sheet: Table S2
Table S2 Richness, Shannon, Simpson, Pielou, and Good's Coverage's index for the 16S rRNA gene amplicon sequencing data. n = 3 biological replicates.
Sample_id	Richness	Shannon	Simpson	Pielou	Goods_Coverage
DA1	550	3.60243	0.909321	0.570916	0.99948
DA2	445	2.96075	0.855427	0.485523	0.999716
DA3	479	3.04799	0.814385	0.493865	0.999543
DP1	273	2.78352	0.865691	0.496218	0.999638
DP2	255	2.88329	0.894828	0.520331	0.999653
DP3	863	4.88322	0.965393	0.722325	0.999575
DR1	289	2.77893	0.879648	0.49042	0.999433
DR2	293	3.16182	0.905244	0.556641	0.999669
DR3	254	2.1633	0.730528	0.390675	0.999685
LA1	359	2.71668	0.868546	0.461759	0.999181
LA2	689	5.05212	0.98792	0.773057	0.999275
LA3	598	3.5646	0.893319	0.557528	0.999197
LP1	848	4.79073	0.964055	0.710487	0.999023
LP2	741	5.0322	0.981069	0.761532	0.999307
LP3	614	4.33948	0.955722	0.675933	0.999323
LR1	847	4.9192	0.970355	0.729667	0.999575
LR2	654	3.18911	0.73637	0.491911	0.999543
LR3	582	3.25689	0.864635	0.511569	0.999512
YA1	808	4.44306	0.935788	0.663681	0.999102
YA2	799	4.57374	0.950678	0.684347	0.999197
YA3	803	4.54451	0.949031	0.679466	0.999118
YP1	816	4.61599	0.95658	0.6885	0.999228
YP2	927	4.70603	0.954757	0.688826	0.999134
YP3	850	4.56963	0.949281	0.67746	0.999181
YR1	870	4.69192	0.954082	0.6932	0.999307
YR2	800	4.60907	0.953072	0.689505	0.999449
YR3	858	4.90538	0.973209	0.726227	0.999228
NA1	464	3.43028	0.873665	0.558688	0.999622
NA2	547	3.78554	0.914165	0.600455	0.999496
NA3	503	3.58818	0.915251	0.576823	0.999417
NP1	429	2.97919	0.813477	0.491498	0.999512
NP2	548	4.5728	0.977289	0.725119	1
NP3	504	3.44342	0.901118	0.553375	0.999197
NR1	505	2.13499	0.537097	0.342995	0.999338
NR2	632	2.93937	0.696083	0.455795	0.999165
NR3	449	2.64742	0.759194	0.433504	0.999512
WA1	286	3.31713	0.927978	0.58648	0.999811
WA2	363	3.72172	0.946347	0.631399	0.99959
WA3	292	3.17827	0.872253	0.559874	0.999622
WP1	766	4.41382	0.942339	0.664613	0.999212
WP2	791	4.56378	0.943436	0.683887	0.999307
WP3	413	3.4763	0.877177	0.577128	0.999543
WR1	622	3.79933	0.90412	0.590605	0.999433
WR2	708	4.50486	0.960817	0.686461	0.999323
WR3	721	4.51378	0.942145	0.685918	0.999354
XA1	366	3.59797	0.931518	0.609553	0.999575
XA2	590	3.58644	0.906772	0.562127	0.999197
XA3	472	3.6895	0.916252	0.599239	0.999512
XP1	343	2.03508	0.720032	0.348609	0.999323
XP2	765	4.03852	0.91494	0.608222	0.998882
XP3	377	3.33127	0.886011	0.561553	0.999527
XR1	325	2.19558	0.770167	0.379606	0.999433
XR2	470	3.38639	0.899124	0.550388	0.999464
XR3	311	3.22756	0.898877	0.562313	0.999622
SA1	227	2.58987	0.846869	0.4774	0.999716
SA2	738	2.64231	0.968197	0.704614	0.99885
SA3	225	2.18169	0.742879	0.402816	0.999543
SP1	419	3.04483	0.871942	0.504289	0.999071
SP2	546	4.32093	0.960412	0.685577	0.999527
SP3	461	3.08206	0.870637	0.502505	0.999039
SR1	301	1.45303	0.407092	0.2546	0.999669
SR2	368	1.55358	0.402285	0.262958	0.999575
SR3	294	1.38782	0.40359	0.244181	0.999748
ZA1	212	1.43204	0.464538	0.267341	0.999653
ZA2	378	2.07802	0.598303	0.350136	0.999575
ZA3	244	2.37933	0.720698	0.432829	0.999779
ZP1	198	2.3372	0.854908	0.441959	0.999559
ZP2	294	3.65935	0.947164	0.643845	0.999685
ZP3	308	2.74077	0.869698	0.478311	0.999386
ZR1	500	1.70237	0.56258	0.273931	0.999275
ZR2	165	1.17117	0.478276	0.229374	0.999669
ZR3	366	2.73959	0.760366	0.46413	0.999685
BA1	315	2.92214	0.812494	0.507971	0.99948
BA2	378	3.70462	0.926986	0.62421	0.999764
BA3	303	2.94195	0.869435	0.514891	0.999575
BP1	244	2.72681	0.863704	0.496038	0.999685
BP2	267	2.70062	0.815981	0.483355	0.99948
BP3	387	4.50425	0.980779	0.755946	0.999401
BR1	165	2.53318	0.869655	0.496124	0.999921
BR2	625	4.54572	0.97493	0.706103	0.999118
BR3	60	1.87446	0.73507	0.457817	0.999984
SanA1	1371	2.28101	0.973194	0.730119	0.999086
SanA2	461	2.92926	0.848199	0.477591	0.999354
SanA3	570	3.88954	0.93909	0.612948	0.999244
SanP1	306	2.83248	0.896746	0.494878	0.999039
SanP2	698	4.02559	0.932349	0.614761	0.999244
SanP3	329	2.75618	0.881984	0.475526	0.999228
SanR1	270	2.4842	0.822196	0.443732	0.999764
SanR2	521	4.20512	0.932042	0.6722	0.999622
SanR3	315	2.69396	0.775377	0.468306	0.999559
Notes: D: Dandong. L: Lianyungang. Y: Yancheng. N: Ningbo. W: Wenzhou. X: Xiamen. S: Shantou. Z: Zhuhai. B: Beihai. SanA: Sanya. A: aspen. P: pine. R: rice.
