# Supplementary material for: Temperature mediates biodiversity and metabolism of culturable lignocellulose-degrading consortia from intertidal wetlands
Source: ISME J. 2025 Oct 4;19(1):wraf218. doi: 10.1093/ismejo/wraf218 (PMC12551453; doi:10.1093/ismejo/wraf218)
Supplement: TableS5_wraf218 [file tables5_wraf218.zip › TableS5/TableS5.xlsx]

## Sheet: TableS5 a
Table S5a Relative expression levels of lignin degrading gene families in ZA and DA consortia.
Gene(sub) family	Enzyme	Function/Pathway		ZA	DA
efeB(dypA2)	Deferrochelatase/peroxidase	depolymerization enzyme	Dye-decolorizing peroxidase	4.75 ± 3.95	10.63 ± 7.29
dypB(dypB1)	Dye-decolorizing peroxidase		Dye-decolorizing peroxidase	4.72 ± 4.97	0.00 ± 0.00
yfeX(dypB2)	Dye-decolorizing peroxidase		Dye-decolorizing peroxidase	10.26 ± 11.04	0.00 ± 0.00
RL5(lac)	Adenosine deaminase		Multicopper oxidase	0.00 ± 0.00	2.93 ± 1.41
sodMn	Superoxide dismutase [Mn]		Others	0.00 ± 0.00	4.77 ± 3.59
cat	Catalase	coenzyme	ROS	14.79 ± 11.72	15.88 ± 12.07
sod	Superoxide dismutase		ROS	13.69 ± 11.15	13.57 ± 9.84
gpx	Glutathione peroxidase		ROS	13.97 ± 10.23	14.4 ± 9.64
trxB	Thioredoxin reductase		ROS	15.39 ± 10.74	15.38 ± 10.48
adhA	Alcohol dehydrogenase (quinone), dehydrogenase subunit		ROS	3.73 ± 4.26	2.19 ± 2.20
adhB	Alcohol dehydrogenase (quinone), cytochrome c subunit		ROS	1.60 ± 2.39	0.00 ± 0.00
chrR	Quinone reductase (FMN-dependent)		quinone reductase (FMN-dependent)	2.88 ± 3.67	4.51 ± 4.03
dld (dhlDH)	dihydrolipoamide dehydrogenase		dehydrogenase	16.18 ± 12.03	16.26 ± 11.87
gcoA	Aromatic O-demethylase, cytochrome P450 subunit		demethylase	0.00 ± 0.00	2.6 ± 2.80
gox	Glycolate oxidase (FMN-dependent)		oxidase (FMN-dependent )	15.13 ± 12.53	13.9 ± 8.51
mdlC	Benzoylformate decarboxylase (FMN-dependent)		lyase (FMN-dependent )	6.65 ± 6.05	3.78 ± 3.20
nuoE	NADH-quinone oxidoreductase subunit E		quinoneoxidoreductase	10.68 ± 11.14	0.00 ± 0.00
nuoF	NADH-quinone oxidoreductase subunit F		quinoneoxidoreductase	11.54 ± 11.94	9.06 ± 6.57
nuoG	NADH-quinone oxidoreductase subunit G		quinoneoxidoreductase	12.34 ± 12.86	7.17 ± 3.09
poxB	Pyruvate oxidase		oxidase	5.21 ± 5.81	0.00 ± 0.00
badH1	Benzaldehdye dehydrogenase	p-coumarate (H)	CoA-dependent non β-oxidation degrade to 4-hydroxybenzoic acid	3.92 ± 3.22	0.60 ± 1.39
phcHL	Hydroxycinnamoyl-CoA hydratase-lyase		CoA-dependent non β-oxidation degrade to 4-hydroxybenzoic acid	3.60 ± 4.39	6.39 ± 4.11
ech	Enoyl-CoA hydratase/aldolase		CoA-dependent β-oxidation degrade to 4-hydroxybenzoic acid	0.00 ± 0.00	7.32 ± 5.90
kat	3-ketoacyl-CoA thiolase		CoA-dependent β-oxidation degrade to 4-hydroxybenzoic acid	9.77 ± 10.08	4.51 ± 4.83
phcS(couL)	p-hydroxycinnamoyl-CoA synthetase		CoA-dependent β-oxidation degrade to 4-hydroxybenzoic acid	6.53 ± 4.45	7.97 ± 4.73
fcs	Feruloyl-CoA-synthetase		degrade to 4-hydroxybenzoic acid	4.48 ± 4.62	0.00 ± 0.00
vdh	Vanillin dehydrogenase		degrade to 4-hydroxybenzoic acid	5.97 ± 6.14	6.51 ± 4.37
pobA	4-hydroxybenzoate 3-monooxygenase(p-hydroxybenzoate hydroxylase)	4-hydroxybenzoic acid (H)	degrade to PCA	7.17 ± 6.53	5.36 ± 4.06
praI	4-hydroxybenzoate 3-monooxygenase (NADPH)		degrade to PCA	5.20 ± 5.99	0.00 ± 0.00
hpaA	4-hydroxyphenylacetate 3-monooxygenase oxygenase component	4-hydroxyphenylacetic acid (H)	pathway1 degrade to TCA	7.63 ± 6.96	5.19 ± 2.14
hpaB	4-hydroxyphenylacetate 3-monooxygenase oxygenase component		pathway1 degrade to TCA	13.08 ± 10.81	12.99 ± 8.94
hpaC	4-hydroxyphenylacetate 3-monooxygenase reductase component		pathway1 degrade to TCA	5.42 ± 5.72	2.19 ± 2.19
hpaG	4-hydroxyphenylacetate degradation bifunctional isomerase/decarboxylase subunit		pathway1 degrade to TCA	7.33 ± 7.17	5.06 ± 3.54
hpaH	4-hydroxyphenylacetate 3-monooxygenase oxygenase component		pathway1 degrade to TCA	10.38 ± 6.24	10.11 ± 6.44
hpaR	Homoprotocatechuate degradation operon regulator		pathway1 degrade to TCA	11.53 ± 8.19	9.42 ± 7.12
hpcB	3,4-dihydroxyphenylacetate 2,3-dioxygenase		pathway1 degrade to TCA	6.72 ± 6.95	3.77 ± 3.59
hpcC	5-carboxymethyl-2-hydroxymuconate semialdehyde dehydrogenase		pathway1 degrade to TCA	10.82 ± 8.05	11.35 ± 8.42
hpcG	2-oxo-hept-4-ene-1,7-dioate hydratase		pathway1 degrade to TCA	6.03 ± 4.71	3.60 ± 2.80
hpcH(hpaI)	4-hydroxy-2-oxo-heptane-1,7-dioate aldolase		pathway1 degrade to TCA	6.35 ± 7.14	4.78 ± 4.58
fah(hmgB)	Fumarylacetoacetase		pathway2 degrade to homogentisate to TCA	3.14 ± 3.93	0.00 ± 0.00
hmgA	Homogentisate 1,2-dioxygenase		pathway2 degrade to homogentisate to TCA	7.93 ± 6.81	3.61 ± 3.81
hpd	4-hydroxyphenylpyruvate dioxygenase		pathway2 degrade to homogentisate to TCA	8.58 ± 8.41	7.3 ± 5.84
calB	Coniferyl aldehyde dehydrogenase	coniferyl aldehyde (G)	degrade to ferulic acid	8.14 ± 7.01	3.93 ± 4.01
ligD	C alpha-dehydrogenase	aryl ether (peripheral for G)	degrade to vanillic acid	5.26 ± 6.05	0.00 ± 0.00
ligE	Beta-etherase		degrade to vanillic acid	0.00 ± 0.00	0.60 ± 1.39
ligF	Beta-etherase		degrade to vanillic acid	5.20 ± 4.08	2.18 ± 2.98
ligG	glutathione S-transferase homolog [Sphingomonas paucimobilis]		degrade to vanillic acid	3.73 ± 4.52	2.19 ± 2.18
ligX	5,5'-dehydrodivanillate O-demethylase oxygenase subunit	biphenyl (peripheral for G)	5,5'-Dehydrodivanillate (biphenyl type) degrade to vanillic acid	0.00 ± 0.00	0.61 ± 1.40
bphA1	Biphenyl 2,3-dioxygenase alpha subunit		pathway1 degrade to pyruvate and acetyl-CoA (TCA)	5.46 ± 4.62	0.00 ± 0.00
bphA2	Biphenyl 2,3-dioxygenase small subunit		pathway1 degrade to pyruvate and acetyl-CoA (TCA)	2.18 ± 2.97	0.00 ± 0.00
bphA3	Biphenyl 2,3-dioxygenase ferredoxin subunit		pathway1 degrade to pyruvate and acetyl-CoA (TCA)	3.88 ± 4.67	3.92 ± 3.51
bphB	Cis-2,3-dihydrobiphenyl-2,3-diol dehydrogenase		pathway1 degrade to pyruvate and acetyl-CoA (TCA)	0.00 ± 0.00	0.61 ± 1.40
bphC	2,3-dihydroxybiphenyl-1,2-dioxygenase		pathway1 degrade to pyruvate and acetyl-CoA (TCA)	6.43 ± 3.71	7.89 ± 5.61
bphE	Biphenyl dioxygenase subunit beta		pathway1 degrade to pyruvate and acetyl-CoA (TCA)	0.00 ± 0.00	1.61 ± 2.40
cmtG	4-hydroxy-2-oxovalerate aldolase		pathway1 degrade to pyruvate and acetyl-CoA (TCA)	5.86 ± 5.32	7.51 ± 2.05
desA	Syringate O-demethylase	syringate (peripheral for S)	pathway1 degrade to OMA	5.47 ± 6.26	0.61 ± 1.40
fhs	Formate--tetrahydrofolate ligase		pathway2 degrade to gallate	13.74 ± 8.69	13.26 ± 7.99
ligH*	Formate--tetrahydrofolate ligase		pathway2 degrade to gallate	5.99 ± 6.22	0.00 ± 0.00
vanA	Vanillate demethylase A	vanillic acid	degrade to PCA	8.81 ± 8.50	8.97 ± 6.91
vanB	Vanillate O-demethylase oxidoreductase		degrade to PCA	5.69 ± 6.35	0.60 ± 1.40
mobA	3-hydroxybenzoate 4-monooxygenase	3-hydroxybenzoic acid	degrade to PCA	2.14 ± 2.93	0.00 ± 0.00
mhpA	3-hydroxyphenylpropionate hydroxylase		degrade to pyruvate (TCA)	8.19 ± 6.83	5.81 ± 4.64
mhpB	2,3-dihydroxyphenylpropionate/2,3-dihydroxicinnamic acid 1,2-dioxygenase		degrade to pyruvate (TCA)	6.45 ± 5.29	3.60 ± 3.52
mhpC	2-hydroxy-6-oxo-6-phenylhexa-2,4-dienoate hydrolase		degrade to pyruvate (TCA)	3.76 ± 0.00	4.69 ± 4.20
mhpD	2-keto-4-pentenoate hydratase		degrade to pyruvate (TCA)	8.83 ± 6.85	8.54 ± 5.27
mhpE	4-hydroxy-1-oxovalerate aldolase		degrade to pyruvate (TCA)	8.38 ± 6.7	8.97 ± 5.14
mhpR	DNA-binding transcriptional activator		degrade to pyruvate (TCA)	9.52 ± 8.73	7.65 ± 4.38
mhpT	3-(3-hydroxy-phenyl)propionate transporter		degrade to pyruvate (TCA)	6.42 ± 5.55	6.65 ± 5.64
benA	Benzoate dioxygenase, alpha subunit	benzoate	degrade to catechol	3.73 ± 4.26	0.61 ± 1.40
benB	Benzoate dioxygenase, beta subunit		degrade to catechol	2.59 ± 2.79	0.00 ± 0.00
benC	Benzoate 1,2-dioxygenase electron transfer component		degrade to catechol	7.97 ± 6.81	3.41 ± 2.40
benD	1,6-dihydroxycyclohexa-2, 4-diene-1-carboxylatedehydrogenase		degrade to catechol	4.40 ± 4.22	0.00 ± 0.00
benE	Benzoate membrane transport protein		degrade to catechol	3.62 ± 3.41	7.96 ± 5.07
benK	Benzoate MFS transporter		degrade to catechol	10.05 ± 7.38	7.51 ± 5.66
benM(benR)	HTH-type transcriptional regulator		degrade to catechol	7.53 ± 5.80	4.69 ± 3.23
boxA	Benzoyl-CoA oxygenase component A	benzoyl-CoA	degrade to acetyl-CoA to TCA	4.40 ± 5.19	0.61 ± 1.40
boxB	Benzoyl-CoA oxygenase component B		degrade to acetyl-CoA to TCA	6.03 ± 6.34	0.61 ± 1.40
boxC	Benzoyl-CoA-dihydrodiol lyase		degrade to acetyl-CoA to TCA	2.56 ± 3.35	11.39 ± 7.61
hcaC	Cinnamic acid dioxygenase ferredoxin subunit	cinnamate/3-phenylpropanoate	degrade to pyruvate (TCA)	4.47 ± 5.10	4.78 ± 4.32
hcaD	Cinnamic acid dioxygenase ferredoxin--NAD(+) reductase component		degrade to pyruvate (TCA)	7.07 ± 6.57	4.19 ± 3.59
hcaE(hcaA)	Cinnamic acid dioxygenase subunit alpha		degrade to pyruvate (TCA)	7.37 ± 7.42	4.51 ± 5.15
cymAA	p-cymene monooxygenase, hydroxylase subunit	cymene	degrade to meta-cleavage (cymene)	0.00 ± 0.00	1.60 ± 2.39
cymAB	p-cymene monooxygenase reductase subunit		degrade to meta-cleavage (cymene)	3.40 ± 4.19	0.60 ± 1.40
cymE	acetyl-coenzyme A synthetase		degrade to meta-cleavage (cymene)	15.25 ± 11.96	15.7 ± 10.96
cymR	Regulatory protein for cym and cmt operons		degrade to meta-cleavage (cymene)	12.03 ± 9.02	11.81 ± 7.66
ferB	Feruloyl-CoA hydratase/lyase	ferulic acid	degrad to vanillic acid	0.00 ± 0.00	2.18 ± 2.98
fdc	Ferulic acid decarboxylase		non-oxidative decarboxylation degrade to vanillic acid	7.42 ± 8.21	8.20 ± 5.62
galA	Gallate dioxygenase	gallate	patnway2 degrade to OMA to pyruvate (TCA)	5.61 ± 6.19	0.00 ± 0.00
galD	4-oxalomesaconate tautomerase		patnway2 degrade to OMA to pyruvate (TCA)	4.98 ± 4.61	3.60 ± 3.79
galR	HTH-type transcriptional regulator GalR OS=Pseudomonas putida		patnway2 degrade to OMA to pyruvate (TCA)	14.24 ± 11.01	14.62 ± 14.63
galT	Gallate transporter		patnway2 degrade to OMA to pyruvate (TCA)	0.00 ± 0.00	3.41 ± 2.81
phhA	Phenylalanine-4-hydroxylase	phenylalanine	degrade to 4-hydroxyphenylacetic acid	6.38 ± 6.18	4.77 ± 3.58
phhB	Pterin-4-alpha-carbinolamine dehydratase		degrade to 4-hydroxyphenylacetic acid	7.08 ± 5.18	7.88 ± 5.94
tyrB	Aromatic-amino-acid aminotransferase		degrade to 4-hydroxyphenylacetic acid	13.57 ± 13.46	12.37 ± 7.29
hybA	Hydrogenase-2 operon protein	salicylic acid	degrade to pyruvate (TCA)	10.76 ± 11.5	0.00 ± 0.00
hybB	Probable Ni/Fe-hydrogenase 2 b-type cytochrome subunit		degrade to pyruvate (TCA)	10.67 ± 11.42	1.60 ± 2.40
hybC	Hydrogenase-2 large chain		degrade to pyruvate (TCA)	11.92 ± 12.59	11.37 ± 7.89
hybD	Hydrogenase 2 maturation protease		degrade to pyruvate (TCA)	10.16 ± 10.78	3.77 ± 2.18
mhbD	Gentisate 1,2-dioxygenase		degrade to pyruvate (TCA)	4.02 ± 4.38	0.61 ± 1.40
mhbH	5-carboxymethyl-2-hydroxymuconate isomerase		degrade to pyruvate (TCA)	3.18 ± 3.97	0.00 ± 0.00
mhbM	3-hydroxybenzoate 6-hydroxylase		degrade to pyruvate (TCA)	6.11 ± 6.00	0.00 ± 0.00
phlC	2-acetylphloroglucinol acetyltransferase	phenol or its derivatives	pathway1 degrade to pyruvate (TCA)	0.00 ± 0.00	3.19 ± 3.20
phlD	2, 4-diacetylphloroglucinol biosynthetic protein		pathway1 degrade to pyruvate (TCA)	0.00 ± 0.00	2.92 ± 3.71
dmpL	Phenol 2-monooxygenase, oxygenase component		pathway2 degrade to catechol	5.35 ± 6.14	0.61 ± 1.40
dmpM	Phenol 2-monooxygenase, stimulatory component		pathway2 degrade to catechol	3.60 ± 4.39	0.00 ± 0.00
dmpN	Phenol 2-monooxygenase, oxygenase component		pathway2 degrade to catechol	3.88 ± 4.67	2.20 ± 2.99
dmpP	Phenol 2-monooxygenase, reductase component		pathway2 degrade to catechol	4.09 ± 4.25	0.00 ± 0.00
cmtAB	p-cumate dioxygenase large subunit	meta-cleavage cym	p-cumate degrade to TCA	2.14 ± 2.93	0.00 ± 0.00
cmtAC	p-cumate dioxygenase small subunit		p-cumate degrade to TCA	3.56 ± 4.35	0.00 ± 0.00
todH	4-hydroxy-2-oxovalerate aldolase	meta-cleavage tod	degrade to TCA	2.56 ± 3.35	0.00 ± 0.00
todS	Multi-sensor signal transduction histidine kinase		degrade to TCA	4.86 ± 3.77	6.98 ± 5.26
todT	Response regulator		degrade to TCA	10.03 ± 4.44	5.00 ± 3.17
praF	4-hydroxy-2-oxovalerate aldolase	protocatechuic acid (PCA) (ring-cleavage)	2,3-Cleavage pathway degrade to acetyl-CoA (TCA)	0.00 ± 0.00	7.06 ± 5.08
praH	5-carboxy-2-hydroxymuconate-6-semialdehyde decarboxylase		2,3-Cleavage pathway degrade to acetyl-CoA (TCA)	3.37 ± 4.16	0.00 ± 0.00
kgtP(pcaT)	Alpha-ketoglutarate permease(transporter)		3,4-Cleavage pathway degrade to beta-ketoadipate	8.29 ± 7.86	9.08 ± 6.14
pcaB	3-carboxy-cis,cis-muconate cycloisomerase		3,4-Cleavage pathway degrade to beta-ketoadipate	13.27 ± 10.88	13.34 ± 10.78
pcaC	4-carboxymuconolactone decarboxylase		3,4-Cleavage pathway degrade to beta-ketoadipate	8.07 ± 6.45	8.38 ± 5.86
pcaD	3-oxoadipate enol-lactone hydrolase		3,4-Cleavage pathway degrade to beta-ketoadipate	9.07 ± 7.30	9.19 ± 5.99
pcaG	Protocatechuate 3,4-dioxygenase, alpha subunit		3,4-Cleavage pathway degrade to beta-ketoadipate	5.69 ± 6.08	0.60 ± 1.39
pcaH	Protocatechuate 3,4-dioxygenase, beta subunit		3,4-Cleavage pathway degrade to beta-ketoadipate	8.08 ± 7.01	9.05 ± 6.39
pcaK	4-hydroxybenzoate transporter		3,4-Cleavage pathway degrade to beta-ketoadipate	8.86 ± 7.68	7.76 ± 6.05
ligA	α subunit respectively of PCA 4,5-dioxygenase		4,5-Cleavage pathway degrade to pyruvate (TCA)	6.64 ± 6.65	1.61 ± 1.40
ligB	β subunit respectively of PCA 4,5-dioxygenase		4,5-Cleavage pathway degrade to pyruvate (TCA)	6.18 ± 6.78	4.52 ± 4.84
ligC	4-carboxy-2-hydroxymuconate-6-semialdehyde dehydrogenase		4,5-Cleavage pathway degrade to pyruvate (TCA)	10.38 ± 7.71	10.08 ± 5.06
ligJ	2-keto-4-carboxy-3-hexenedioate hydratase(OMA hydratase)		4,5-Cleavage pathway degrade to pyruvate (TCA)	5.68 ± 5.09	3.41 ± 3.25
ligK	4-carboxy-4-hydroxy-2-oxoadipate aldolase(CHA aldolase)		4,5-Cleavage pathway degrade to pyruvate (TCA)	8.87 ± 5.34	7.65 ± 5.71
proA	4-hydroxy-4-methyl-2-oxoglutarate aldolase/4-carboxy-4-hydroxy-2-oxoadipate aldolase		4,5-Cleavage pathway degrade to pyruvate (TCA)	5.64 ± 3.57	6.06 ± 4.89
catA	Catechol 1,2-dioxygenase	catechol (ring-cleavage)	1,2-Cleavage pathway degrade to beta-ketoadipate	11.97 ± 9.03	2.61 ± 2.81
catB	Muconolactone isomerase		1,2-Cleavage pathway degrade to beta-ketoadipate	11.26 ± 8.10	12.37 ± 7.82
catC	Muconate cycloisomerase		1,2-Cleavage pathway degrade to beta-ketoadipate	0.00 ± 0.00	0.60 ± 1.40
catD	Putative oxidoreductase		1,2-Cleavage pathway degrade to beta-ketoadipate	0.00 ± 0.00	2.60 ± 2.79
catM	HTH-type transcriptional regulator		1,2-Cleavage pathway degrade to beta-ketoadipate	3.75 ± 3.99	6.91 ± 4.01
catR	HTH-type transcriptional regulator		1,2-Cleavage pathway degrade to beta-ketoadipate	0.00 ± 0.00	3.77 ± 3.77
catE	Catechol-2,3-dioxygenase		2,3-Cleavage pathway degrade to pyruvate and acetyl-CoA (TCA)	9.44 ± 6.15	9.81 ± 7.03
dmpC	2-hydroxymuconic semialdehyde dehydrogenase		2,3-Cleavage pathway degrade to pyruvate and acetyl-CoA (TCA)	4.88 ± 5.67	3.61 ± 4.40
dmpF	Acetaldehyde dehydrogenase		2,3-Cleavage pathway degrade to pyruvate and acetyl-CoA (TCA)	5.08 ± 5.87	2.20 ± 2.99
dmpG	4-hydroxy-2-oxovalerate aldolase		2,3-Cleavage pathway degrade to pyruvate and acetyl-CoA (TCA)	0.00 ± 0.00	6.36 ± 4.56
dmpH	4-oxalocrotonate decarboxylase		2,3-Cleavage pathway degrade to pyruvate and acetyl-CoA (TCA)	5.42 ± 6.13	1.61 ± 2.40
mhpF	Acetaldehyde dehydrogenase		2,3-Cleavage pathway degrade to pyruvate and acetyl-CoA (TCA)	5.37 ± 6.16	2.60 ± 3.40
tesG	4-hydroxy-2-oxovalerate aldolase		2,3-Cleavage pathway degrade to pyruvate and acetyl-CoA (TCA)	0.00 ± 0.00	0.61 ± 1.40
xylE	Catechol-2,3-dioxygenase		2,3-Cleavage pathway degrade to pyruvate and acetyl-CoA (TCA)	6.36 ± 5.78	3.93 ± 4.25
xylF(dmpD)	2-hydroxymuconate semialdehyde hydrolase		2,3-Cleavage pathway degrade to pyruvate and acetyl-CoA (TCA)	5.57 ± 4.82	4.30 ± 3.86
xylH	2-hydroxymuconate tautomerase		2,3-Cleavage pathway degrade to pyruvate and acetyl-CoA (TCA)	9.51 ± 7.47	9.26 ± 5.25
xylI	4-oxalocrotonate decarboxylase		2,3-Cleavage pathway degrade to pyruvate and acetyl-CoA (TCA)	3.88 ± 4.67	0.00 ± 0.00
xylQ	Acetaldehyde dehydrogenase		2,3-Cleavage pathway degrade to pyruvate and acetyl-CoA (TCA)	5.27 ± 5.87	0.00 ± 0.00
pcaF	Beta-ketoadipyl CoA thiolase	beta-ketoadipate (ring-cleavage)	degrade to pyruvate (TCA)	8.56 ± 7.94	10.73 ± 7.31
pcaI/catI	3-oxoadipate CoA-transferase, subunit B		degrade to pyruvate (TCA)	11.28 ± 7.91	12.24 ± 9.89
pcaJ/catJ	3-oxoadipate CoA-transferase, subunit A		degrade to pyruvate (TCA)	12.44 ± 9.55	12.92 ± 10.37
The expression levels display the log2 (Relative gene expression) ± log2 (standard deviation).

## Sheet: TableS5 b
Table S5b Relative expression levels of hemi-/cellulose degrading gene families in ZA and DA consortia.
Gene family	Enzyme	Function	ZA	DA
GH12	Endo-β-1,4-glucanase	Glucanase	5.15 ± 5.74	0.59 ± 1.38
GH128	Endo-β-1,3-glucanase	Glucanase	0.00 ± 0.00	2.19 ± 2.98
GH16_1	Endo-β-1,3-glucanase	Glucanase	10.31 ± 7.66	9.95 ± 7.12
GH16_18	Endo-β-1,3(4)-glucanase	Glucanase	4.90 ± 4.50	5.65 ± 3.59
GH16_20	Endo-β-1,4-glucanase	Glucanase	1.60 ± 2.39	0.600 ± 1.40
GH16_21	Endo-β-1,3(4)-glucanase	Glucanase	12.19 ± 9.95	12.06 ± 8.05
GH16_3	Endo-β-1,3(4)-glucanase	Glucanase	13.15 ± 10.66	12.61 ± 10.49
GH16_4	Endo-β-1,3-glucanase	Glucanase	6.65 ± 5.39	9.04 ± 5.21
GH16_5	Endo-β-1,3(4)-glucanase	Glucanase	5.47 ± 6.26	0.00 ± 0.00
GH48	Endo-β-1,4-glucanase	Glucanase	5.18 ± 2.97	7.50 ± 6.77
GH5_1	Endo-β-1,4-glucanase	Glucanase	7.55 ± 6.92	7.84 ± 5.92
GH5_15	Endo-β-1,6-glucanase	Glucanase	4.50 ± 3.15	2.19 ± 2.20
GH5_2	Endo-β-1,4-glucanase	Glucanase	1.62 ± 1.41	3.41 ± 2.80
GH5_25	Endo-β-1,4-glucanase	Glucanase	4.86 ± 3.83	8.42 ± 6.90
GH5_39	Endo-β-1,4-glucanase	Glucanase	12.96 ± 10.22	7.71 ± 6.37
GH5_4	Endo-β-1,3(4)-glucanase	Glucanase	12.75 ± 9.80	12.12 ± 5.15
GH5_46	Endo-β-1,4-glucanase	Glucanase	0.00 ± 0.00	1.60 ± 1.39
GH5_47	Endo-β-1,3-glucanase	Glucanase	0.00 ± 0.00	0.59 ± 1.38
GH5_5	Endo-β-1,4-glucanase	Glucanase	4.49 ± 4.25	1.61 ± 2.40
GH5_52	Exo-β-1,4-glucanase	Glucanase	6.99 ± 4.31	3.41 ± 2.80
GH5_53	Exo-β-1,4-glucanase	Glucanase	6.95 ± 4.46	2.6 ± 2.79
GH55	Endo-β-1,3-glucanase	Glucanase	10.28 ± 7.53	10.73 ± 7.70
GH6	Endo-β-1,4-glucanase	Glucanase	13.71 ± 10.33	14.58 ± 8.99
GH64	Endo-β-1,3-glucanase	Glucanase	4.30 ± 5.09	7.98 ± 5.82
GH74	Endo-β-1,4-glucanase	Glucanase	3.95 ± 3.83	10.70 ± 8.29
GH8	Endo-β-1,4-glucanase	Glucanase	12.92 ± 9.20	13.5 ± 10.76
GH81	Endo-β-1,3-glucanase	Glucanase	3.88 ± 4.67	9.81 ± 8.37
GH9	Endo-β-1,4-glucanase	Glucanase	7.95 ± 7.94	12.27 ± 9.23
GH1	β-1,2-glucosidase	Glucosidase	14.95 ± 11.86	14.56 ± 10.14
GH116	β-glucosidase	Glucosidase	4.58 ± 4.75	1.60 ± 2.40
GH16_2	β-glucosidase	Glucosidase	2.96 ± 3.29	10.64 ± 6.87
GH16_6	β-glucosidase	Glucosidase	3.79 ± 3.62	6.96 ± 5.49
GH16_7	β-glucosidase	Glucosidase	6.36 ± 5.00	8.48 ± 5.68
GH16_9	β-glucosidase	Glucosidase	3.42 ± 3.25	7.69 ± 5.00
GH17	β-1,3-glucosidase	Glucosidase	10.53 ± 7.6	10.45 ± 5.58
GH2	β-glucosidase	Glucosidase	15.8 ± 13.23	15.87 ± 12.21
GH3	Exo-β-1,4-glucanase	Glucosidase	15.93 ± 12.06	15.73 ± 9.10
GH3	β-1,2-glucosidase	Glucosidase	15.93 ± 12.06	15.73 ± 9.10
GH30_1	β-glucosidase	Glucosidase	2.21 ± 2.23	0.00 ± 0.00
GH30_3	β-1,6-glucosidase	Glucosidase	3.92 ± 4.20	0.00 ± 0.00
GH30_6	β-glucosidase	Glucosidase	1.64 ± 2.43	7.24 ± 5.28
GH5_12	β-glucosidase	Glucosidase	2.57 ± 2.75	0.59 ± 1.38
GH5_14	β-glucosidase	Glucosidase	2.17 ± 2.14	10.98 ± 9.64
GH5_43	β-glucosidase	Glucosidase	3.21 ± 3.04	11.01 ± 8.78
GH5_50	β-glucosidase	Glucosidase	4.68 ± 3.14	9.61 ± 8.89
GH5_51	β-glucosidase	Glucosidase	2.96 ± 3.29	10.00 ± 6.87
GH55	Exo-β-1,3-glucanase	Glucosidase	10.28 ± 7.53	10.73 ± 7.7
GH10	xylan-specific endo-β-1,4-xylanase	Xylanase	12.19 ± 9.71	14.23 ± 7.77
GH11	Endo-β-1,4-xylanase	Xylanase	11.97 ± 8.97	12.37 ± 9.33
GH30_8	Endo-β-1,4-xylanase	Xylanase	10.06 ± 7.76	9.51 ± 6.33
GH43_13	Endo-β-1,4-xylanase	Xylanase	9.20 ± 4.54	2.18 ± 2.18
GH43_15	Endo-β-1,4-xylanase	Xylanase	7.17 ± 5.42	8.91 ± 4.96
GH43_16	Endo-β-1,4-xylanase	Xylanase	7.17 ± 5.42	8.91 ± 4.96
GH43_17	Endo-β-1,4-xylanase	Xylanase	8.79 ± 5.69	8.91 ± 6.19
GH43_35	Endo-β-1,4-xylanase	Xylanase	14.14 ± 8.29	12.51 ± 10.64
GH43_36	Endo-β-1,4-xylanase	Xylanase	13.78 ± 10.51	12.25 ± 9.66
GH43_39	Endo-β-1,4-xylanase	Xylanase	10.44 ± 7.28	10.42 ± 8.17
GH43_7	Endo-β-1,4-xylanase	Xylanase	6.01 ± 4.69	2.61 ± 2.81
GH5_20	Endo-β-1,4-xylanase	Xylanase	3.80 ± 4.36	3.41 ± 2.81
GH5_21	Endo-β-1,4-xylanase	Xylanase	4.75 ± 4.99	4.61 ± 4.43
GH5_35	Endo-β-1,4-xylanase	Xylanase	13.17 ± 11.63	13.76 ± 7.41
GH8	Endo-β-1,3-xylanase	Xylanase	12.92 ± 9.20	13.5 ± 10.76
GH120	Xylan β-1,4-xylosidase	Xylosidase	0.00± 0.00	11.68 ± 6.26
GH3	Xylan β-1,4-xylosidase	Xylosidase	16.00 ± 12.9	15.73 ± 9.10
GH30_2	Xylan β-1,4-xylosidase	Xylosidase	12.85 ± 9.6	12.80 ± 8.83
GH30_7	Xylan β-1,4-xylosidase	Xylosidase	3.77 ± 3.58	4.69 ± 4.25
GH39	Xylan β-1,4-xylosidase	Xylosidase	13.36 ± 11.12	10.95 ± 8.85
GH43_1	Xylan β-1,4-xylosidase	Xylosidase	12.29 ± 10.39	13.84 ± 9.71
GH43_10	Xylan β-1,4-xylosidase	Xylosidase	11.05 ± 7.88	12.92 ± 10.23
GH43_11	Xylan β-1,4-xylosidase	Xylosidase	13.21 ± 8.29	14.18 ± 9.24
GH43_12	Xylan β-1,4-xylosidase	Xylosidase	13.98 ± 11.83	12.91 ± 8.94
GH43_14	Xylan β-1,4-xylosidase	Xylosidase	0.00 ± 0.00	8.04 ± 5.32
GH43_2	Xylan β-1,4-xylosidase	Xylosidase	0.00 ± 0.00	6.96 ± 3.27
GH43_22	Xylan β-1,4-xylosidase	Xylosidase	13.21 ± 11.01	13.15 ± 10.07
GH43_25	Endo-β-1,4-xylanase	Xylosidase	10.84 ± 6.82	10.85 ± 8.08
GH43_27	Xylan β-1,4-xylosidase	Xylosidase	0.00 ± 0.00	11.69 ± 10.72
GH43_28	Exo-1,4-β-xylosidase	Xylosidase	2.60 ± 3.39	0.00 ± 0.00
GH43_29	Xylan β-1,4-xylosidase	Xylosidase	6.65 ± 7.24	7.64 ± 4.82
GH5_10	Xylan β-1,4-xylosidase	Xylosidase	2.96 ± 3.29	0.59 ± 1.38
GH5_11	Xylan β-1,4-xylosidase	Xylosidase	2.59 ± 2.80	2.18 ± 2.97
GH52	Xylan β-1,4-xylosidase	Xylosidase	13.66 ± 10.92	7.80 ± 5.66
AA10	Lytic polysaccharide monooxygenase	Auxiliary activities	10.14 ± 8.56	12.89 ± 10.57
AA3	Cellobiose dehydrogenase	Auxiliary activities	7.85 ± 7.32	6.99 ± 5.26
AA5	Glycooligosaccharide oxidase	Auxiliary activities	9.65 ± 6.73	10.13 ± 7.51
AA6	Benzoquinon reductase	Auxiliary activities	10.17 ± 10.00	7.97 ± 5.16
CE4	Acetylxylan esterase	Carbohydrate Esterases	15.83 ± 12.54	15.84 ± 9.72
GH5_11	α-L-arabinofuranosidase	L-arabinofuranosidase	2.59 ± 2.80	2.18 ± 2.97
GH5_13	α-L-arabinofuranosidase	L-arabinofuranosidase	3.18 ± 3.97	0.00 ± 0.00
GH43_1	α-L-arabinofuranosidase	L-arabinofuranosidase	12.29 ± 10.39	13.84 ± 9.71
GH43_10	α-L-arabinofuranosidase	L-arabinofuranosidase	11.05 ± 7.88	12.92 ± 10.23
GH43_11	α-L-arabinofuranosidase	L-arabinofuranosidase	13.21 ± 8.29	14.18 ± 9.24
GH43_12	α-L-arabinofuranosidase	L-arabinofuranosidase	13.98 ± 11.83	12.91 ± 8.94
GH43_17	α-L-arabinofuranosidase	L-arabinofuranosidase	8.79 ± 5.69	8.91 ± 6.19
GH43_18	α-L-arabinofuranosidase	L-arabinofuranosidase	9.39 ± 6.62	10.20 ± 5.44
GH43_2	α-L-arabinofuranosidase	L-arabinofuranosidase	0.00 ± 0.00	6.96 ± 3.27
GH43_22	α-L-arabinofuranosidase	L-arabinofuranosidase	13.21 ± 11.01	13.15 ± 10.07
GH43_26	α-L-arabinofuranosidase	L-arabinofuranosidase	13.37 ± 10.98	11.94 ± 8.36
GH43_27	α-L-arabinofuranosidase	L-arabinofuranosidase	0.00 ± 0.00	11.69 ± 10.72
GH43_28	α-1,2(1,3)-L-arabinofuranosidase	L-arabinofuranosidase	2.60 ± 3.39	0.00 ± 0.00
GH43_29	α-L-arabinofuranosidase	L-arabinofuranosidase	6.65 ± 7.24	7.64 ± 4.82
GH43_34	α-1,4-L-arabinofuranosidase	L-arabinofuranosidase	3.56 ± 4.35	9.80 ± 7.60
GH43_35	α-L-arabinofuranosidase	L-arabinofuranosidase	14.14 ± 8.29	12.51 ± 10.64
GH43_36	α-L-arabinofuranosidase	L-arabinofuranosidase	13.78 ± 10.51	12.25 ± 9.66
GH43_4	Exo-α-1,5-L-arabinofuranosidase	L-arabinofuranosidase	12.55 ± 10.38	12.05 ± 9.40
GH43_5	Exo-α-1,5-L-arabinofuranosidase	L-arabinofuranosidase	0.00 ± 0.00	8.22 ± 5.93
GH43_9	α-L-arabinofuranosidase	L-arabinofuranosidase	6.68 ± 6.99	6.62 ± 5.26
The expression levels display the log2 (Relative gene expression) ± log2 (standard deviation).
